# Supplementary material for: Preparation of Surface Dispersed WO3/BiVO4 Heterojunction Arrays and Their Photoelectrochemical Performance for Water Splitting
Source: Molecules. 2024 Jan 11;29(2):372. doi: 10.3390/molecules29020372 (PMC10818345; doi:10.3390/molecules29020372)
Supplement: Supplementary file 1 [file molecules-29-00372-s001.zip]

Archive with 1 entries (1 files):
- molecules-2741719-supplementary.pdf
